# Supplementary material for: Lipidomics as a Diagnostic Tool for Prostate Cancer
Source: Cancers (Basel). 2021 Apr 21;13(9):2000. doi: 10.3390/cancers13092000 (PMC8122642; doi:10.3390/cancers13092000)
Supplement: Supplementary file 1 [file cancers-13-02000-s001.zip]

Archive with 1 entries (1 files):
- cancers-1165892-supplementary.pdf
